# Supplementary material for: Impact of dyslipidemia on the severity of symptomatic lumbar spine degeneration: A retrospective clinical study
Source: Front Nutr. 2022 Dec 13;9:1033375. doi: 10.3389/fnut.2022.1033375 (PMC9792470; doi:10.3389/fnut.2022.1033375)
Supplement: Supplementary file 1 [file Table_1.xlsx]

## Sheet: Table S1
Table S1. ICC test
ANOVA test	F=63.793		P<0.001		ANOVA test	F=24.136		P<0.001
ICC=0.809		95%CI: 0.766~0.844			ICC=0.711		95%CI:0.650~0.763
Evaluators Pfirrmann score Inpatient No	KE	HUANG	result		Evaluators Weishaupt’s scale Inpatient No	KE	HUANG	result
1	3	4	3		1	2	3	2
2	5	5	5		2	3	3	3
3	3	4	3		3	2	2	2
4	5	5	5		4	2	3	2
5	3	4	3		5	3	3	3
6	3	3	3		6	1	1	1
7	5	5	5		7	1	1	1
8	5	5	5		8	2	3	3
9	5	5	5		9	2	3	3
10	3	3	3		10	2	2	2
11	3	4	4		11	1	1	1
12	3	3	3		12	3	3	3
13	4	3	4		13	2	1	2
14	4	4	4		14	2	2	2
15	3	4	3		15	3	3	3
16	3	3	3		16	1	1	1
17	3	3	3		17	2	2	2
18	4	4	4		18	2	2	2
19	5	5	5		19	2	2	2
20	5	5	5		20	2	2	2
21	3	3	3		21	1	1	1
22	4	3	3		22	3	3	3
23	4	4	4		23	3	3	3
24	5	5	5		24	2	3	3
25	3	3	3		25	2	2	2
26	3	4	3		26	2	2	2
27	3	4	3		27	2	2	2
28	5	5	5		28	3	3	3
29	3	4	3		29	2	2	2
30	4	4	4		30	2	2	2
31	5	5	5		31	3	3	3
32	4	4	4		32	3	3	3
33	3	4	3		33	2	3	2
34	5	5	5		34	3	3	3
35	4	4	4		35	2	2	2
36	3	3	3		36	2	2	2
37	4	4	4		37	2	3	2
38	3	3	3		38	2	2	2
39	3	3	3		39	2	2	2
40	3	3	3		40	2	2	2
41	3	3	3		41	2	3	3
42	5	5	5		42	2	2	2
43	4	4	4		43	2	2	2
44	3	3	3		44	3	3	3
45	5	5	5		45	1	2	1
46	3	3	3		46	1	1	1
47	3	3	3		47	2	2	2
48	3	3	3		48	2	2	2
49	3	3	3		49	3	3	3
50	3	4	3		50	2	2	2
51	4	4	4		51	2	2	2
52	3	4	3		52	2	2	2
53	3	4	3		53	2	2	2
54	3	3	3		54	2	2	2
55	4	4	4		55	1	2	1
56	5	5	5		56	2	2	2
57	4	4	4		57	2	3	2
58	5	5	5		58	2	2	2
59	4	4	4		59	1	1	2
60	5	5	5		60	3	3	3
61	4	4	4		61	2	1	1
62	5	5	5		62	2	2	2
63	3	4	3		63	3	3	3
64	3	3	3		64	2	1	2
65	3	4	3		65	3	3	3
66	4	4	4		66	2	3	2
67	3	4	3		67	2	2	2
68	3	4	4		68	2	2	2
69	4	4	4		69	2	2	2
70	3	3	3		70	1	1	2
71	3	3	4		71	2	1	1
72	4	4	4		72	2	2	2
73	4	4	4		73	2	2	2
74	5	5	5		74	2	2	2
75	3	4	3		75	2	2	2
76	4	4	4		76	2	2	2
77	4	3	3		77	3	2	3
78	3	3	3		78	2	2	2
79	4	4	4		79	3	3	3
80	3	4	4		80	2	2	2
81	3	3	3		81	3	3	3
82	4	4	4		82	3	3	3
83	4	4	4		83	2	2	2
84	5	5	5		84	2	3	3
85	3	4	4		85	2	2	2
86	3	3	4		86	2	2	2
87	3	4	3		87	3	3	3
88	5	5	5		88	3	3	3
89	5	5	5		89	3	3	3
90	4	4	4		90	3	3	3
91	3	3	3		91	2	2	2
92	5	5	5		92	2	2	2
93	5	5	5		93	3	3	3
94	5	5	5		94	3	3	3
95	4	4	4		95	2	2	2
96	3	3	3		96	2	2	2
97	3	3	3		97	1	2	1
98	3	3	3		98	2	2	2
99	3	3	3		99	2	3	3
100	3	3	3		100	3	3	3
101	3	3	3		101	2	2	2
102	4	4	4		102	2	2	2
103	4	4	4		103	2	2	2
104	4	4	4		104	2	2	2
105	5	5	5		105	2	3	3
106	5	5	5		106	3	3	3
107	3	3	3		107	2	2	2
108	3	4	3		108	1	1	1
109	4	4	4		109	3	2	3
110	4	4	4		110	2	2	2
111	3	4	3		111	1	1	1
112	3	3	3		112	2	2	2
113	5	5	5		113	2	2	2
114	4	4	4		114	2	3	2
115	5	5	5		115	3	3	3
116	5	5	5		116	3	3	3
117	4	4	4		117	3	3	3
118	4	4	4		118	3	2	3
119	5	5	5		119	2	3	3
120	3	4	3		120	2	2	2
121	5	5	5		121	2	2	2
122	3	3	3		122	2	2	2
123	4	5	5		123	2	2	2
124	4	4	4		124	2	3	2
125	4	4	4		125	2	2	2
126	4	4	4		126	2	2	2
127	4	4	4		127	3	3	3
128	3	4	3		128	2	2	2
129	5	5	5		129	2	2	2
130	5	5	5		130	1	1	1
131	5	5	5		131	2	2	2
132	3	4	3		132	2	2	2
133	4	4	4		133	2	3	3
134	5	5	5		134	2	2	2
135	3	4	3		135	2	2	2
136	5	5	5		136	2	1	1
137	3	3	3		137	1	1	1
138	3	4	3		138	2	2	2
139	4	4	4		139	2	2	2
140	5	5	5		140	2	2	2
141	5	5	5		141	2	2	2
142	4	4	4		142	2	2	2
143	3	4	3		143	2	2	2
144	3	3	3		144	2	1	2
145	3	3	3		145	1	2	1
146	4	4	4		146	3	3	3
147	3	3	3		147	2	2	2
148	5	5	5		148	3	3	3
149	3	3	3		149	1	1	1
150	3	4	3		150	2	2	2
151	5	5	5		151	3	3	3
152	5	5	5		152	3	3	3
153	4	4	4		153	2	2	2
154	5	5	5		154	2	2	2
155	4	4	4		155	2	2	2
156	3	4	3		156	2	3	2
157	3	3	3		157	2	2	2
158	3	4	4		158	1	2	1
159	4	4	4		159	2	2	2
160	3	4	4		160	2	2	2
161	3	4	3		161	1	2	1
162	5	5	5		162	2	2	2
163	5	5	5		163	3	3	3
164	3	4	3		164	2	3	3
165	3	4	3		165	2	2	2
166	3	4	3		166	2	2	2
167	3	3	3		167	3	3	3
168	5	5	5		168	2	2	2
169	4	4	4		169	1	2	2
170	3	3	3		170	2	2	2
171	3	3	3		171	2	2	2
172	3	3	3		172	2	2	2
173	3	3	3		173	2	3	3
174	3	4	3		174	3	3	3
175	3	3	3		175	2	2	2
176	3	4	3		176	2	3	2
177	3	4	3		177	2	2	2
178	3	4	3		178	1	2	1
179	4	4	4		179	2	2	2
180	3	3	3		180	2	2	2
181	3	3	3		181	3	3	3
182	5	5	5		182	2	2	2
183	5	5	5		183	3	3	3
184	4	4	4		184	2	2	2
185	4	4	4		185	2	3	3
186	4	4	4		186	2	2	2
187	4	4	4		187	2	3	2
188	3	3	3		188	3	3	3
189	5	5	5		189	3	3	3
190	3	4	3		190	2	2	2
191	5	5	5		191	1	1	1
192	4	4	4		192	2	2	2
193	4	4	4		193	3	3	3
194	4	4	4		194	2	2	2
195	4	4	4		195	3	3	3
196	3	4	3		196	2	2	3
197	5	5	5		197	3	3	3
198	4	3	3		198	3	3	3
199	4	4	4		199	2	2	2
200	5	5	5		200	3	3	3
201	3	4	3		201	2	2	2
202	3	3	3		202	2	2	2
203	3	4	3		203	2	2	2
204	3	3	3		204	2	1	2
205	3	4	4		205	2	3	3
206	3	3	3		206	2	2	2
207	3	3	3		207	3	3	3
208	4	4	4		208	2	2	2
209	5	5	5		209	2	3	3
210	3	4	3		210	1	2	1
211	2	3	3		211	2	2	2
212	3	3	3		212	3	3	3
213	3	4	3		213	2	3	3
214	3	4	3		214	3	3	3
215	3	3	3		215	2	2	2
216	3	4	3		216	3	3	3
217	5	5	5		217	2	2	2
218	4	5	4		218	2	2	2
219	5	5	5		219	2	3	2
220	3	3	3		220	1	2	2
221	3	3	3		221	2	2	2
222	3	4	3		222	2	2	2
223	3	3	3		223	2	1	2
224	4	4	4		224	1	1	1
225	3	4	3		225	1	1	2
226	3	3	3		226	1	1	2
227	3	3	3		227	2	2	2
228	3	4	3		228	2	3	3
229	3	3	3		229	2	2	2
230	3	3	3		230	2	3	2
231	4	4	4		231	2	2	2
232	3	3	3		232	2	2	2
233	3	3	3		233	2	2	2
234	4	4	4		234	2	2	2
235	3	4	3		235	2	2	2
236	4	5	4		236	1	1	1
237	1	2	2		237	2	2	2
238	3	3	3		238	3	3	3
239	3	4	3		239	1	1	1
240	3	3	3		240	1	2	2
241	3	3	3		241	2	2	2
242	3	4	3		242	2	2	2
243	3	4	3		243	2	3	2
244	4	4	4		244	2	2	2
245	3	3	3		245	1	1	1
246	3	3	3		246	1	1	1
247	5	5	5		247	2	2	2
248	5	5	5		248	2	2	2
249	3	4	3		249	2	2	2
250	5	5	5		250	2	2	2
251	3	3	3		251	1	2	1
252	3	3	3		252	1	1	1
253	3	3	3		253	2	2	2
254	3	3	3		254	1	2	2
255	3	4	4		255	1	1	1
256	5	5	5		256	2	2	2
257	3	4	4		257	2	3	2
258	4	4	4		258	2	2	2
259	3	3	3		259	2	2	2
260	3	3	3		260	2	3	3
261	4	4	4		261	3	3	3
262	3	3	3		262	2	3	3
263	3	4	3		263	2	2	2
264	3	4	3		264	2	3	3
265	3	3	3		265	1	1	1
266	3	3	3		266	1	1	1
267	3	3	3		267	1	1	1
268	3	3	3		268	1	1	1
269	4	4	4		269	1	1	1
270	3	4	3		270	2	2	2
271	5	5	5		271	2	2	2
272	3	3	3		272	2	2	2
273	4	3	3		273	1	2	1
274	4	4	4		274	1	1	1
275	3	4	3		275	2	1	2
276	3	3	3		276	3	1	3
277	4	4	4		277	2	3	2
278	4	5	4		278	2	2	2
279	3	4	3		279	2	2	2
280	3	3	3		280	2	2	2
281	4	3	4		281	2	2	2
282	5	5	5		282	2	2	2
283	4	3	3		283	2		2
284	5	5	5		284	2	1	2
285	4	4	4		285	2	2	2
286	3	4	4		286	1	2	1
287	3	3	3		287	2	3	2
288	3	3	3		288	1	1	1
289	3	3	3		289	1	1	1
290	3	3	3		290	1	1	1
291	3	4	3		291	1	1	1
292	3	4	3		292	1	2	2
293	4	3	3		293	2	2	2
294	5	5	5		294	2	3	3
295	5	5	5		295	1	3	2
296	4	4	4		296	1	2	2
297	3	4	3		297	1	1	1
298	4	4	4		298	2	2	2
299	3	4	3		299	3	3	3
300	3	3	3		300	2	2	2
301	4	3	3		301	1	1	1
302	3	4	4		302	2	2	2

## Sheet: Table S2
Tbale S2. Biochemical indices, underlying diseases and MRI results of inpatients
category Inpaitent No	Gender（1=male，2=female）	Age	BMI	TC	TG	HDL-C	LDL-C	underlying disease（0=no,1=yes）	Coronary artery disease（0=no，1=yes）	Hypertension（0=n0，1=yes）	Diabetes（0=no，1=yes）	Other diseases（0=no，1=yes）	Pfirrmann score	Weishaupt’s scale		Modic Change（0=no，1=yes ）				CK-MB (creatine kinase-MB)	CK (creatine kinase)	AST (aspartate aminotransferase)	ALT (alanine amiotransferase)	GGT (γ-glutamyl transpeptadase)	MAO (monoamine oxidase)	TB (total bilirubin)	DB (direct bilirubin)	IB(indirect bilirubin)	GLU (glucose )	BUN( blood urea nitrogen)	UA (uric acid)
1	2	70	24.4444	6.1	1.78	1.33	3.53	1	0	1	0	1	3	2		0				22.96	45.26	26.04	26.92	19.61	2.28	9.04	1.46	7.58	4.8	6.06	402.57
2	2	74	21.3675	6.32	1.36	1.63	3.68	1	0	1	0	0	5	3		1				15.06	136.64	23.44	16.37	27.22	3.28	10.78	1.72	9.06	4.47	9.82	591.02
3	1	67	21.0077	4.13	0.69	0.95	2.8	0	0	0	0	0	3	2		0				14	194	24	24	53	3	8.09	1.66	6.43	4.74	5	442.9
4	1	59	27.9904	4.1	1.74	0.85	3.01	0	0	0	0	0	5	2		1				10	77	23	30	20	3	23.28	4.04	19.24	5.53	6.02	365.5
5	1	69	19.487	6.27	1.33	1.69	3.71	1	0	1	1	1	3	3		0				14.55	122.14	17.07	13.17	26.56	5.61	11.49	2	9.49	10.15	8.96	336.23
6	2	44	22.3133	5.03	0.84	2.3	2.64	0	0	0	0	0	3	1		0				10	92	15	11	16	5	15.67	3.18	12.49	6.28	5.56	259
7	1	90	23.5102	5.26	3.14	1.24	3.28	1	1	1	0	0	5	1		1				11.9	82.46	25.42	13.31	37.41	1.99	22.1	3.46	18.64	5.88	5.62	532.85
8	1	87	22.913	3.6	0.81	1.26	2.07	0	0	0	0	0	5	3		1				10	38	19	12	19	3	11.93	2.55	9.38	5.06	6.74	362.4
9	2	84	30.1315	5.61	1.36	0.89	3.76	1	0	1	0	0	5	3		0				18.44	23.89	22.25	18.46	51.72	4.25	8.95	2.09	6.86	5.67	12.33	708.47
10	1	64	21.4533	6.25	0.95	1.58	3.69	0	0	0	0	0	3	2		0				13.14	42.09	18.53	36.2	41.38	3.5	10.62	1.84	8.78	5.2	7.72	387.95
11	2	70	22.719	4.83	2.25	1.23	3.03	0	0	0	0	0	4	1		0				12.47	69.44	29.31	21.69	19.72	3.08	29.93	4.22	25.71	4.8	4.14	401.92
12	2	58	27.0552	6.45	1.03	1.28	4.18	1	0	1	0	0	3	3		1				14.55	51.01	18	14.45	21.94	8.89	8.63	1.41	7.22	9.81	3.92	397.5
13	1	27	25.3515	5.44	1.06	1.19	3.43	0	0	0	0	0	4	2		0				11.17	230.45	17.72	30.12	31.52	2.6	13.71	2.49	11.22	7.3	5.95	428.4
14	2	50	32.8824	6.08	0.88	1.48	3.73	0	0	0	0	0	4	2		1				14.21	199.57	20.57	19.39	22.34	3.04	8.87	1.56	7.31	5.2	6.68	540.08
15	1	71	22.7903	4.74	0.59	1.62	2.95	1	0	0	0	1	3	3		0				17.92	44.81	20.06	19.75	152.67	3.47	10.27	2.04	8.23	4.91	7.37	279
16	2	37	21.0772	4.55	0.54	1.59	2.64	0	0	0	0	0	3	1		0				8.4	47.08	18.03	11.78	13.69	4.78	9.46	1.8	7.66	5.28	5.31	271.89
17	2	55	29.2969	3.89	2.36	0.9	2.36	1	1	1	0	0	3	2		1				18	121	37	27	28	3	15.23	3.39	11.84	4.94	7.06	278.7
18	2	43	28.5665	5.94	0.77	1.42	3.75	1	0	0	1	0	4	2		1				13.88	43.53	13.89	12.38	14.94	3.01	9.82	1.61	8.21	8.36	6.07	249.53
19	2	58	23.7253	5.49	1.78	1.49	3.12	0	0	0	0	0	5	2		0				13.26	46.79	19.18	27.42	36.33	4.98	6.89	1.17	5.72	4.59	7.17	316.97
20	2	76	21.875	5.45	1.77	0.95	3.64	1	0	1	1	0	5	2		0				13	66	19	10	19	3	12.24	1.59	10.65	4.21	8.66	655.9
21	1	50	18.026	4.97	0.68	1.32	3.6	0	0	0	0	0	3	1		0				31	1217	42	15	14	1	14.3	2.58	11.72	4.57	4.5	270.5
22	1	32	25.2493	6.25	0.49	1.3	4.09	1	0	0	0	1	3	3		0				16.13	147.43	24.5	20.5	21.1	1.89	28.11	4.5	23.61	5.57	5.36	300.7
23	1	66	25.6055	4.25	0.75	1.24	2.6	1	0	0	1	0	4	3		0				19.4	49.43	21.97	34.13	34.22	2.72	13.04	2.65	10.39	7.57	7.67	300.9
24	1	67	21.1927	3.91	0.61	1.07	2.55	1	0	1	0	0	5	3		0				28	147	21	13	10	4	7.41	1.4	6.01	4.66	5.66	358.1
25	1	39	21.7079	5.61	2.49	1.26	3.66	0	0	0	0	0	3	2		0				10.36	92.35	26.31	38.05	35.42	2.36	17.86	2.73	15.13	5.09	8.18	479.09
26	1	47	25.8264	7.51	1.5	1.19	5.39	0	0	0	0	0	3	2		0				11.96	51.9	19.12	20.28	79.51	2.57	10.23	1.61	8.62	4.5	7.86	329.41
27	1	58	21.2306	3.74	0.84	1.5	1.89	1	0	0	0	1	3	2		0				16.13	186.4	31.25	30.17	88.3	2.6	7.04	1.39	5.65	4.25	7.77	426.68
28	2	64	27.3646	8.65	1.41	2.23	5.46	0	0	0	0	0	5	3		0				12.5	107.23	21.09	15.95	22.52	1.75	8.75	1.37	7.38	7.14	4.71	287.19
29	2	52	21.4844	6.72	0.8	1.92	3.82	1	0	1	0	0	3	2		0				17.82	46.82	36.6	98.93	98.79	3.4	23.65	5.95	17.7	4.24	5.58	290.5
30	2	57	21.3675	6.23	1.09	2.28	3.53	1	0	1	0	1	4	2		1				13.14	102.04	23.27	24.78	27.71	4.4	12.11	1.93	10.18	4.97	5.11	366.81
31	1	66	20.202	6.26	2.3	1.02	4.13	1	0	0	0	1	5	3		1				13.48	86.07	28.3	30.21	29.28	3.91	14.61	2.52	12.09	5.72	7.61	509.68
32	1	69	26.8136	7.68	1.36	1.09	5.01	0	0	0	0	0	4	3		0				15.85	86.26	29.81	37.48	135.57	12.89	10.3	2	8.3	7.76	5.52	261.07
33	1	63	21.4692	3.38	1.16	0.95	2	0	0	0	0	0	3	2		0				11	161	20	20	36	3	18.33	3.11	15.22	3.85	3.93	455.6
34	2	68	26.3702	5.65	0.96	1.59	3.51	0	0	0	0	0	5	3		1				23.51	102.16	18.93	14.03	15.84	4.2	17.65	3.01	14.64	5.55	3.27	318.73
35	1	55	22.8571	5.03	0.78	1.59	3	0	0	0	0	0	4	2		0				12.3	229.79	21.79	16.8	19.93	2.43	13.84	2.45	11.39	6.3	6.1	345.32
36	1	47	29.3878	4.85	1.58	0.98	3.37	0	0	0	0	0	3	2		0				11.68	134.75	16.84	29.57	61.98	2.31	25.67	4.34	21.33	11.82	8.18	278.21
37	1	53	20.8308	3.71	0.77	1.35	2.3	0	0	0	0	0	4	2		1				13	75	24	33	23	2	19.58	3.55	16.03	5.35	8.52	315.1
38	1	53	27.1809	6.04	0.86	1.05	4.43	0	0	0	0	0	3	2		1				8	117	15	14	23	3	26.12	4.06	22.06	6.47	6.69	323.2
39	2	19	25.5102	4.9	1.62	0.98	3.23	1	0	0	0	1	3	2		0				9.29	67.9	17.11	20.33	23.53	7.29	12.75	2.01	10.74	4.09	4.09	389.9
40	1	71	23.03	4.75	1.29	0.91	3.2	1	0	1	1	0	3	2		0				15.12	264.67	16.12	11.11	18.65	3.47	15.55	3.26	12.29	5.31	4.83	531.36
41	1	68	23.7118	5.49	1.45	0.79	3.71	0	0	0	0	0	3	3		1				12.86	56.36	21.17	14.45	18.68	3.62	11	2.09	8.91	4.13	5.13	371.55
42	2	65	24.4646	4.59	0.82	1.15	3.03	1	0	1	0	0	5	2		0				11.85	129.89	29.37	31.98	38.5	2.48	10.03	1.96	8.07	5.86	5.4	298.36
43	1	34	24.0741	4.9	1.88	0.92	3.16	1	0	1	0	0	4	2		1				18.78	76.03	21.08	27.99	49.3	2.84	9.39	1.49	7.9	4.63	8.04	424.13
44	2	69	21.0938	4.25	0.53	1.41	2.37	1	1	0	0	1	3	3		0				21.83	100.89	27.32	30.27	35.53	4.93	8.47	1.71	6.76	6.21	5.55	268.47
45	2	79	26.9127	4.64	2.99	1.16	2.87	1	0	1	1	0	5	1		0				15.91	244.2	17.77	14.48	24.38	3.45	11.29	1.69	9.6	8.74	8.1	239.36
46	1	31	21.0938	5.12	0.93	1.36	2.95	0	0	0	0	0	3	1		0				11	83	16	17	19	3	23.2	3.59	19.61	4.35	2.82	328.2
47	2	67	20.2812	5.26	1.57	1.48	3.43	1	0	1	1	0	3	2		0				11.56	76.33	32.48	45.12	34.09	5.17	9.5	1.74	7.76	6.31	4.92	412.75
48	2	61	22.8928	5.62	1.46	2.3	2.94	0	0	0	0	0	3	2		0				10.04	82.37	24.11	21.02	26.89	5.83	16.58	2.91	13.67	5.38	5.29	434.1
49	2	44	22.2656	4.61	2.47	1.11	2.73	0	0	0	0	0	3	3		0				11.79	94.49	19.44	12.74	21.4	3.25	11.62	1.71	9.91	5.12	5.87	453.39
50	1	69	22.1453	5.47	1.15	0.9	3.95	0	0	0	0	0	3	2		0				11.73	293.07	22.76	21.13	25.39	3.21	9.2	1.51	7.69	4.82	7.03	321.17
51	2	53	24.5243	6.04	1.6	1.25	3.99	0	0	0	0	0	4	2		0				12.75	89.47	36.27	34.09	82.56	2.38	11.04	2.13	8.91	4.56	5.53	362.86
52	2	72	18.5529	7.32	2	1.35	4.79	0	0	0	0	0	3	2		0				11.28	119.35	26.75	21.05	23.65	4.98	10.06	1.39	8.67	7.62	6.16	307.37
53	2	66	22.8624	6.31	1.76	0.98	4.8	1	0	1	1	0	3	2		0				16	64	18	27	34	6	12.43	1.83	10.6	12.1	6.12	366.4
54	1	80	24.3824	5.2	1.01	1.26	3.29	0	0	0	0	0	3	2		0				16	96	18	11	15	3	9.99	2.07	7.92	5.09	7.32	539.6
55	1	54	24.1633	6.51	1.03	1.59	4.29	0	0	0	0	0	4	1		0				11	46	33	41	202	8	9.29	1.71	7.58	7.38	7.62	335.6
56	1	48	32.0312	4.97	1.63	0.91	3.47	0	0	0	0	0	5	2		0				13	102	21	33	24	3	15.25	2.47	12.78	6.75	5.14	496.3
57	1	60	21.8776	6.17	2.59	1.01	4.17	1	0	1	0	0	4	2		0				18	190	24	14	45	5	10.38	1.39	8.99	6.13	6.99	540.7
58	2	68	24.974	4.86	1.25	1.22	3.41	0	0	0	0	0	5	2		1				11	37	11	12	12	3	6.7	1.27	5.43	5.89	5.95	265.1
59	1	65	25.3934	5.74	2.12	0.92	3.93	1	0	1	0	0	4	2		0				13	119	27	33	42	4	12.29	2.59	9.7	4.77	5.11	203.2
60	2	73	24.4352	6.01	1.63	1.16	4.05	1	0	1	0	0	5	3		0				12	41	16	10	10	4	12.82	1.76	11.06	6.21	8.9	484
61	2	56	27.2817	5.19	1.53	1.18	3.4	0	0	0	0	0	4	1		0				11	109	28	32	40	6	12.66	2.27	10.39	6.72	5.51	367.5
62	2	76	20.0288	7.2	2.59	1.21	4.8	0	0	0	0	0	5	2		0				18	89	26	23	14	4	7.6	1	6.6	6.73	10.64	346.9
63	2	65	20.8117	4.3	2.91	0.74	2.81	1	0	0	1	1	3	3		0				10.38	12.86	18.68	18.79	52.24	4.76	10.67	2.02	8.65	6.41	11.04	533.4
64	2	40	24.4561	4.17	2.3	1.14	2.55	0	0	0	0	0	3	2		0				15	70	33	48	43	3	12.94	1.91	11.03	4.66	4.54	314.5
65	1	61	26.1966	4.83	3.6	0.77	3.06	1	0	0	1	0	3	3		0				15	70	14	8	35	5	5.88	0.96	4.92	6.84	7.43	461.9
66	2	62	25.8065	2.93	1.7	0.89	1.94	1	0	1	1	1	4	2		0				16.55	86.98	27.63	40.18	30.32	7.94	9.66	1.72	7.94	5.11	6.39	474.5
67	1	66	24.6755	7.31	4.96	0.96	4.77	1	0	1	1	0	3	2		0				36	158	27	45	29	5	11.29	1.1	10.19	9.36	8.8	517.8
68	1	73	23.3887	4.27	1.22	1.16	2.65	1	1	0	1	0	4	2		0				14	279	21	16	36	10	8.39	1.43	6.96	9.56	9.59	456.5
69	1	67	22.3214	6.46	1.55	1.2	4.56	0	0	0	0	0	4	2		1				13	49	25	42	100	4	16.46	2.59	13.87	5.64	6.54	424.3
70	2	48	22.4323	5.83	0.8	1.86	3.73	1	0	0	0	1	3	2		0				15	45	21	32	27	4	12.02	1.72	10.3	4.67	4.06	197.6
71	2	44	25.2363	5.09	2.65	0.92	3.16	0	0	0	0	0	4	1		1				11.85	223.11	18.49	12.91	12.95	2.5	10.53	1.7	8.83	4.84	5.93	261.31
72	1	30	21.3578	5.52	0.79	1.45	3.71	0	0	0	0	0	4	2		0				11	161	23	30	25	3	15.94	2.7	13.24	4.8	5.43	494.2
73	2	65	17.4818	3.12	0.58	0.83	1.96	0	0	0	0	0	4	2		0				9	71	12	8	16	2	6.45	1.46	4.99	4.82	4.52	238.5
74	1	49	22.4059	6.32	1.67	1.45	4.24	0	0	0	0	0	5	2		1				14	50	25	34	56	4	15.12	2.49	12.63	5.8	4.65	678
75	1	63	25.0995	5.78	1.04	1.06	3.86	1	0	1	0	0	3	2		0				20	108	21	19	24	2	13.62	1.99	11.63	5.34	5.33	419.5
76	1	81	26.3958	5.18	1.94	0.93	3.24	0	0	0	0	0	4	2		0				14	143	24	19	36	5	10.34	1.67	8.67	6.88	6.74	370.4
77	1	54	27.3588	5.34	1.2	1.21	3.51	0	0	0	0	0	3	3		0				11	93	25	19	24	3	12.19	2.07	10.12	3.78	5.7	376.7
78	1	33	21.83	9.03	2.63	1.14	6.36	0	0	0	0	0	3	2		0				11	160	23	40	76	7	8.95	1.11	7.84	6.96	5.31	675
79	1	55	27.6817	7.02	1.91	1.18	4.55	1	0	1	0	0	4	3		1				22	118	23	26	30	6	28.16	3.55	24.61	6.09	9.57	529.5
80	2	49	22.9481	6.64	6.3	1.09	3.89	0	0	0	0	0	4	2		0				11.25	92.33	29.48	28.84	39.13	1.31	5.56	0.87	4.69	4.3	6.93	269.09
81	1	67	21.1389	6.63	3.17	0.92	4.42	1	0	1	0	0	3	3		0				15	197	24	24	47	4	7.89	1.39	6.5	4.48	5.5	496
82	1	57	23.5294	7.13	1.49	1.39	4.88	0	0	0	0	0	4	3		0				19	162	32	36	110	3	17.81	2.75	15.06	4.83	4.35	452.9
83	2	52	26.1719	4.27	4.06	0.81	2.47	0	0	0	0	0	4	2		0				31	89	20	17	31	5	15.43	2.58	12.85	5.34	5.95	447.2
84	1	81	19.6072	4.85	1.03	1.28	3.04	1	0	1	0	0	5	3		0				17	372	25	25	20	3	15.46	3.12	12.34	4.91	4.65	271.1
85	1	84	22.9481	4.71	1.64	0.93	3.02	0	0	0	0	0	4	2		0				26	47	27	28	13	1	12.96	2.04	10.92	4.21	10.1	334.1
86	1	45	26.4915	5.03	2.27	0.8	3.44	0	0	0	0	0	4	2		0				14.94	161.24	18.71	15.55	15.35	2.04	28.29	3.45	24.84	5.53	5.9	483.56
87	2	54	23.2335	4.64	1.23	1.15	2.98	0	0	0	0	0	3	3		0				11.37	49.08	40.84	72.19	74.25	5.93	18.76	3.8	14.96	5.4	2.94	306.44
88	2	69	29.7913	6.28	1.13	1.23	4.31	1	0	1	0	0	5	3		0				7.38	102.08	22.29	20.21	35.3	4.25	14.02	2.34	11.68	6.69	3.42	314.16
89	1	57	17.5697	4.37	0.77	1.13	2.86	1	0	0	0	1	5	3		0				21.25	56.52	16.04	15.33	24.61	3.57	9.9	1.86	8.04	5.43	5.83	243.64
90	2	67	30.3593	6.54	1.21	1.6	4.37	1	0	1	0	0	4	3		0				15.83	139.04	21.61	17.69	16.1	4.76	9.35	1.42	7.93	7.33	5.67	374.73
91	1	65	25.0593	6.88	0.8	1.65	4.56	1	0	0	1	0	3	2		0				10.83	42.35	20.32	28.81	28.48	7.94	10.25	1.72	8.53	8.58	6.22	276.27
92	1	49	19.0311	3.59	2.93	1.26	1.99	0	0	0	0	0	5	2		1				17.86	34.18	25.05	10.57	67.82	5.2	11.96	2.18	9.78	5.13	6.22	627.51
93	2	60	22.8329	4.63	1.26	1.13	3.08	0	0	0	0	0	5	3		1				12.5	53.19	16.46	12.01	11.43	3.47	7.79	1.67	6.12	4.57	5.05	311.44
94	2	58	24.4646	3.67	0.63	1.52	2.08	0	0	0	0	0	5	3		0				19.29	106.83	18.68	21.23	27.73	7.7	11.38	2.69	8.69	6.19	4.79	347.32
95	1	59	22.7583	4.88	1.62	0.96	3.45	0	0	0	0	0	4	2		1				12.62	96.07	16.49	18.26	27.42	7.26	8.92	2.07	6.85	5.18	6.21	328.27
96	2	56	23.03	5.03	2.94	1.04	3.06	1	0	1	0	1	3	2		0				9.29	49.95	33.54	61.54	44.49	4.27	8.72	1.28	7.44	4.7	4.82	471.86
97	2	69	22.8624	4.52	1.65	1.43	2.7	0	0	0	0	0	3	1		1				16.9	68.74	18.11	13.17	16.46	4.3	13.44	2.47	10.97	5.73	5.27	362.82
98	1	71	25.0593	4.4	0.78	1.26	2.74	1	0	0	1	0	3	2		0				31.85	697.83	43.59	32.12	36.97	3.18	10.5	1.84	8.66	15.74	9.44	235.41
99	1	63	23.4236	3.76	0.81	0.66	2.54	0	0	0	0	0	3	3		0				8.45	38.95	23.27	19.27	32.06	1.7	15.29	3.07	12.22	5.59	5.89	264.21
100	2	66	25.8876	5.24	1.21	1.58	3.2	1	0	1	0	0	3	3		0				11.96	43.9	25.76	22.38	46.48	3.52	8.29	1.88	6.41	6.2	7.3	329.74
101	1	23	22.0968	5.98	0.89	1.79	3.85	0	0	0	0	0	3	2		0				12.08	153.81	21.66	21.87	20.7	2.16	9.09	1.79	7.3	4.64	5.64	430.83
102	1	75	20.0474	4.21	1.07	1.04	2.79	0	0	0	0	0	4	2		1				15.74	39.02	15.6	4.72	15.91	1.53	7.4	1.26	6.14	4.83	4.51	313.53
103	1	74	21.6713	3.79	0.68	0.87	2.43	1	0	0	1	1	4	2		0				25.12	31.81	16.22	8.67	47.15	3.4	10.42	1.96	8.46	4.34	1.73	278.55
104	1	32	23.1473	5.27	1.2	1.18	3.57	0	0	0	0	0	4	2		1				11.19	160.1	24.23	18.4	22.52	3.96	8.01	1.68	6.33	5.3	4.09	374.95
105	2	70	25.1039	7.41	3.52	1.42	4.8	1	0	1	1	0	5	3		1				14.64	91.45	38	56.51	31.22	6.58	10.97	1.49	9.48	8.34	4.12	272.62
106	1	64	20.7612	5.39	1.26	1.3	3.43	0	0	0	0	0	5	3		1				14.82	85.74	22.33	16.29	22.48	3.25	11.37	1.84	9.53	5.29	6.9	382.92
107	1	50	20.1995	4.8	4.6	1.03	3.11	0	0	0	0	0	3	2		0				13.39	96.96	19.92	19.85	65.45	3.11	13.1	2.22	10.88	5.32	7.69	348.71
108	2	63	22.2222	4.1	1.11	1.12	2.45	1	0	1	1	0	3	1		0				32.02	73.74	34.53	40.58	12.61	2.53	9.09	1.54	7.55	4.17	5.28	227.95
109	2	83	17.6693	5.23	1.44	1.37	3.45	1	0	1	0	1	4	3		0				13.39	84.91	19.17	8.9	11.5	2.77	11.68	1.74	9.94	5.12	4.92	222.9
110	2	47	24.7768	6.89	1.28	1.83	4.4	1	0	1	0	1	4	2		0				16.9	52.38	20.44	12.94	14.65	5.12	7.2	1.11	6.09	4.32	5.28	361.36
111	2	55	27.2509	4.91	2.64	1.07	3.18	0	0	0	0	0	3	1		0				14.88	46.33	20.85	19.26	21.38	2.38	9.26	1.28	7.98	5.28	6.17	325.23
112	2	71	20.4467	5.76	4.06	1.3	3.6	1	0	1	1	0	3	2		1				14.7	32.59	18.73	17.2	39.65	4.44	6.5	1.24	5.26	7.64	9.5	243.99
113	2	73	22.8624	4.83	1.52	1.15	3.11	1	0	1	0	1	5	2		0				12.41	87.02	32.56	39.98	45.22	4.37	6.81	1.43	5.38	7.69	2.77	359.95
114	2	65	20.3125	4.57	2.58	0.95	2.96	1	0	1	1	0	4	2		0				12.8	30.63	16.03	14.18	14.9	3.18	8.99	1.33	7.66	8.16	8.09	318.2
115	1	62	19.7232	3.62	0.38	1.34	2.06	1	0	1	0	0	5	3		1				15.17	53.61	32.58	104.36	77.02	4.25	17.64	4.4	13.24	4.69	4.11	325.2
116	1	62	19.7232	3.32	0.36	1.12	2.05	1	0	1	0	0	5	3		1				21.83	96.37	38.05	100.53	92.01	5.2	14.66	3.78	10.88	5.52	4.13	306.71
117	1	50	24.4418	5.99	1.02	1.31	4.27	1	0	0	1	1	4	3		0				10.66	53.81	18.38	28.35	32.74	2.23	11.98	2.04	9.94	7.95	5.09	234.83
118	1	28	28.3447	5.42	1.57	1.16	3.62	0	0	0	0	0	4	3		0				10.72	101.91	17.99	26.57	43.75	2.43	11.11	1.94	9.17	5.35	7.72	525.49
119	2	58	19.4734	4.42	1.28	1.47	2.67	0	0	0	0	0	5	3		1				13.31	54.17	15.82	11.05	12.84	5.73	5.57	1.12	4.45	5.38	5.54	409.53
120	1	33	30.8642	6.44	1.73	1.23	4.53	0	0	0	0	0	3	2		1				13.09	148.43	24.81	58.49	60.09	3.89	8.58	1.3	7.28	8.53	6.1	425.4
121	2	52	19.052	5.3	2.47	1.16	3.34	1	0	0	1	0	5	2		1				20.19	31.11	13.23	9.95	31.05	4.52	7.84	1.33	6.51	8.5	3.02	290.24
122	1	53	25.3515	4.81	1.45	1.25	3.22	0	0	0	0	0	3	2		1				12.8	75.44	21.5	27.12	73.48	4.13	13.75	2.22	11.53	4.65	4.86	506.04
123	1	63	28.6851	6.33	1.31	1.92	3.94	1	0	1	0	0	5	2		0				16.08	338.76	20.39	14.93	44.89	4.4	14.56	2.65	11.91	4.9	5.54	398.64
124	2	62	21.2279	5.09	0.69	2.21	2.85	0	0	0	0	0	4	2		0				13.09	143	24.55	13.51	15.21	2.74	11.36	2.13	9.23	5.34	6.24	354.1
125	2	46	19.4734	5.8	2.01	1.46	3.6	0	0	0	0	0	4	2		0				11.96	92.72	21.17	10.36	21.01	3.55	10.67	1.75	8.92	5.41	5.52	341.17
126	2	64	24.7676	5.92	1.17	1.56	3.78	1	0	0	0	1	4	2		1				8.8	36.65	22.71	38.25	48.31	8.91	16.23	3.39	12.84	9.57	8.15	284.76
127	2	57	22.5827	5.39	1.71	1.04	3.77	1	0	1	0	0	4	3		0				11.62	112.74	43.85	58.21	73.72	2.57	18.27	3.17	15.1	6.04	6.98	459.98
128	2	51	24.7409	6.11	1.8	1.36	3.99	0	0	0	0	0	3	2		0				18.05	100.7	27.25	24.75	26.83	3.55	13.22	1.87	11.35	5.47	5.37	342.76
129	1	65	21.83	5.1	1.44	1.48	3.26	0	0	0	0	0	5	2		1				5.64	48.71	16.6	12.54	15.18	3.04	13.57	2.26	11.31	5.57	3.92	203.39
130	1	51	27.0416	6.41	3.28	1.56	4.3	1	0	1	0	0	5	1		0				32.72	85.87	27.99	29.23	28.6	7.24	13.65	2.03	11.62	3.48	6.96	445.34
131	1	58	22.2291	6.17	0.65	1.49	4.29	0	0	0	0	0	5	2		1				11.11	125.65	17.9	26	47.02	7.79	16.94	3.56	13.38	6.21	5.16	388.54
132	1	48	25.1429	5.25	5.56	0.77	3.2	0	0	0	0	0	3	2		1				13.26	328.76	29.27	42.08	147.71	3.64	10.7	1.21	9.49	4.19	6.1	478.94
133	2	81	24.974	5.77	1.18	1.54	3.68	0	0	0	0	0	4	3		0				12.07	56.25	19.91	9.15	17.81	4.54	73.26	37.56	35.7	4.37	5.41	359.28
134	1	73	22.4088	5.94	0.69	1.59	3.92	0	0	0	0	0	5	2		0				17.82	108.78	20.43	23.12	19.86	2.99	13.04	2.48	10.56	5.18	3.73	293.22
135	1	73	25.4694	4.41	1.06	0.89	3.21	0	0	0	0	0	3	2		0				12.01	71.06	13.35	10.03	47.74	2.16	17.06	3.31	13.75	5.56	8.31	301.18
136	1	57	24.6755	5.89	1.9	1.06	4.21	0	0	0	0	0	5	1		1				13.88	92.2	25.56	41.88	36.33	3.21	15.59	2.39	13.2	5.73	6.64	564.72
137	1	47	21.3859	6.24	1.42	1.56	4.02	0	0	0	0	0	3	1		0				7.33	96.2	18.79	16.64	21.64	4.01	17	2.88	14.12	5.05	5.85	382.16
138	2	74	27.0538	5.46	1.74	1.53	3.45	0	0	0	0	0	3	2		0				11.62	42.43	18.15	14.63	41.49	7.75	23.11	3.47	19.64	9.75	6.82	412.95
139	2	44	26.1427	4.94	0.75	1.29	3.12	0	0	0	0	0	4	2		0				24.03	160.24	27.43	28.33	12.62	2.14	14.7	2.52	12.18	6.4	4.9	244.66
140	1	77	29.0318	7.79	2.05	1.11	5.32	1	1	0	0	0	5	2		1				21.49	202.85	25.91	27.57	23.3	2.45	23.98	2.61	21.37	5.94	5.02	453.91
141	1	32	23.4586	5.6	0.84	1.99	3.23	0	0	0	0	0	5	2		1				16.41	33.65	13.92	48.18	51.51	5.63	17.98	3.43	14.55	6.51	6.06	331.21
142	1	62	18.3768	4.34	0.8	1.11	2.79	0	0	0	0	0	4	2		1				15.68	46.25	13.94	12.24	11.53	2.94	11.94	2.43	9.51	4.26	4.9	417.84
143	2	49	27.8132	6.38	3.07	1.75	3.76	0	0	0	0	0	3	2		1				16.53	31.28	16.04	15.03	21.92	5.15	8.86	1.26	7.6	4.53	4.46	388.38
144	1	61	27.7177	6.91	1.22	1.3	4.72	1	0	0	1	0	3	2		0				12.41	310.48	18.37	9.25	20.36	3.76	13.51	1.74	11.77	7.11	6.26	292.7
145	2	49	25	7.07	1.69	1.63	5.12	1	0	1	0	0	3	1		1				14.72	66.66	21.46	30.13	95.67	11.36	10.67	1.78	8.89	4.64	4.26	264.48
146	2	70	20.5761	5.33	1.94	1.41	3.3	0	0	0	0	0	4	3		0				15.29	184.73	37.8	39.73	45.43	6.56	10.65	1.78	8.87	6.52	6.46	471.96
147	1	30	24.9649	4.93	1.92	0.95	3.29	0	0	0	0	0	3	2		0				12.92	114.93	48.7	141.02	152.83	4.66	12.83	2.65	10.18	4.63	5.46	524.41
148	2	66	27.0051	5.12	1.55	1.28	3.37	1	0	1	1	1	5	3		0				16.98	125.75	22.75	14.97	20.55	3.04	11.88	2.22	9.66	7.64	10.64	446.31
149	2	49	19.7055	5.67	1.57	1.25	3.81	0	0	0	0	0	3	1		1				6.77	34.08	21.13	22.93	27.52	1.99	9.46	1.65	7.81	5.53	2.99	220.23
150	1	59	22.6474	4.04	2.05	0.83	2.71	1	0	1	1	0	3	2		1				20.93	86.71	15.83	20.1	23.41	6	9.18	1.87	7.31	13.22	6.55	352.33
151	2	74	21.3593	4.85	1.07	1.73	2.6	0	0	0	0	0	5	3		1				16.53	68.36	26.68	24.14	57.07	2.16	9.87	1.78	8.09	5.43	5.57	350.57
152	2	69	21.3675	6.06	1.4	1.56	3.58	1	0	1	0	0	5	3		1				23.69	206.39	30.35	18.64	26.35	3.38	9.05	1.39	7.66	5	4.31	267.25
153	1	49	25.1607	4.47	0.98	0.87	3.06	0	0	0	0	0	4	2		1				10.55	98.87	17.37	21.05	24.52	4.69	9.65	2.08	7.57	5.12	3.68	346.11
154	1	82	21.4533	5.56	1.48	0.92	3.68	1	0	1	0	1	5	2		0				58.72	106.07	20.4	15.4	44.58	4.49	5.17	1.13	4.04	5.19	5.41	257.33
155	2	58	32.0461	5.4	1.49	1.51	3.41	0	0	0	0	0	4	2		0				11.17	104.57	23.69	26.93	25.43	4.13	10.34	1.92	10.34	8.74	3.89	449.68
156	2	73	26.4792	7.13	1.72	1.38	4.63	1	0	1	0	0	3	2		1				14.78	211.2	31.05	26.97	140.03	4.98	9.11	1.4	7.71	5.65	6.95	541.69
157	1	27	20.9573	5.21	1.58	1.25	3.21	0	0	0	0	0	3	2		0				13.09	131.88	25.93	56.24	68.35	3.13	8.83	1.44	7.39	4.24	4.04	557.6
158	2	71	23.7253	3.74	0.84	1.29	2.18	0	0	0	0	0	4	1		1				14.95	70.33	20.58	13.84	16.06	6.68	17.13	4.22	12.91	5.87	2.61	241.07
159	2	51	24.2188	4.37	1	1.3	2.67	0	0	0	0	0	4	2		0				8.63	89.86	22.97	18.92	12.8	2.53	20.3	4.48	15.82	4.63	5.29	439.21
160	2	65	18.4911	8.63	3.72	1.53	5.46	1	0	0	1	1	4	2		0				13.48	145.89	37.5	17.27	35.86	5.63	10.43	1.44	8.99	12.06	4.16	321.32
161	1	49	27.852	5.58	0.92	1.84	3.31	1	0	1	0	0	3	1		1				17.49	72.78	14	14.78	23.69	4.37	14.14	2.61	12.53	4.71	7.73	309.54
162	1	63	23.5078	3.81	1.48	1.08	2.44	1	0	1	1	0	5	2		1				15.85	33.23	14	18.56	75.19	5.1	64.1	39.43	24.67	12.87	6.1	216.37
163	1	76	26.2976	6.24	0.84	1.59	3.99	1	0	1	0	0	5	3		1				20.48	33.7	14.77	17.84	32.22	8.6	14.56	2.44	12.12	8.03	7.79	339.74
164	2	62	24.977	6.52	1.6	1.09	4.95	1	0	1	0	0	3	3		0				8.52	130.36	34.42	65.3	38.44	4.01	16.81	2.7	14.11	5.12	5.61	361.43
165	2	51	22.719	4.19	0.74	1.2	2.48	1	1	0	0	0	3	2		0				16.24	83.48	27.2	19.81	16.8	2.6	12.14	2.6	9.54	4.27	5.21	233.26
166	2	69	22.4273	4.37	1.14	1.59	2.45	0	0	0	0	0	3	2		1				17.26	51.48	21.24	13.43	18.63	3.08	8.59	2	6.59	5.93	6.71	426.91
167	2	47	25.7812	6.2	2.43	1.05	4.15	1	0	0	1	0	3	3		1				15.68	113.43	73.27	104.4	99.78	3.38	16.1	3.04	13.06	6.47	3.26	462.74
168	2	53	24.0346	7.78	1.66	1.31	5.36	1	0	0	1	0	5	2		1				11.9	45.23	20.77	13.69	61.27	1.89	12.2	1.82	10.38	6.54	4.4	305.73
169	2	51	21.5019	4.84	1.91	0.98	3.11	0	0	0	0	0	4	2		1				12.69	44.23	16.46	11.6	10.47	3.16	9.88	1.74	8.14	5.03	4.38	373.33
170	2	62	23.3091	7.19	1.28	0.93	5.04	1	0	0	1	0	3	2		0				15	55.41	22.24	25.75	52.22	4.06	11.4	1.44	9.96	7.87	6.15	317.18
171	1	36	19.0311	6.28	0.87	1.23	4.24	0	0	0	0	0	3	2		0				10.27	131.98	23.94	23.28	29.22	2.55	19.06	2.95	16.11	5.19	5.4	532.96
172	2	44	25.1559	4.87	0.75	1.37	2.88	0	0	0	0	0	3	2		0				14.21	42.76	19.51	15.49	20.39	4.37	22.05	4.17	17.88	14.07	4.2	191.66
173	1	42	26.1224	4.59	3.46	0.72	2.88	0	0	0	0	0	3	3		0				14.5	72.8	28.45	47.81	43.54	3.96	14.23	2.3	11.93	5.96	4.79	414.03
174	1	68	24.2424	6.1	2	0.9	4.06	0	0	0	0	0	3	3		0				10.32	91.3	17.54	19.11	30.78	4.4	14.04	1.96	10.08	5.35	6.66	427.48
175	2	37	26.7094	4.02	0.88	1.18	2.42	0	0	0	0	0	3	2		1				14.44	100.3	17.79	58.68	90.72	2.94	21.25	4.39	16.86	3.76	7.18	229.79
176	1	70	18.5529	4.92	0.91	1.34	2.91	0	0	0	0	0	3	2		1				13.26	80.49	17.58	12.07	22.76	4.71	10.85	2.04	8.78	6.22	4.71	367.93
177	2	58	21.8522	6.28	1.08	1.87	3.59	0	0	0	0	0	3	2		0				8.74	110.9	14.73	15.23	28.18	6.22	13.97	2.39	11.58	5.41	7.47	238.36
178	1	68	20.7476	5.12	0.94	1.03	3.34	1	0	1	0	0	3	1		0				11.79	303.38	30.42	15.87	55.25	3.11	14.88	3.17	11.71	4.98	4.98	389.46
179	1	75	22.8571	5.42	2.16	0.82	3.57	0	0	0	0	0	4	2		1				14.38	45.73	36.19	29.43	20.13	3.47	12.93	2.35	10.58	5.04	4.65	542.25
180	1	26	22.6852	4.71	1.24	0.96	3.2	0	0	0	0	0	3	2		0				17.54	1044.66	54.52	126.3	73.62	3.79	14.94	3.13	11.81	4.63	6.37	486.65
181	2	69	21.3333	9.87	1.95	2.41	6.1	0	0	0	0	0	3	3		0				20.7	38.48	19.63	37.1	73.17	5.34	11.07	1.39	9.68	5.36	6.7	309.91
182	2	69	22.0001	4.59	0.68	1.96	2.4	0	0	0	0	0	5	2		1				23.13	426.86	25.64	16.44	14.79	5.34	18.29	3.65	14.64	5.43	3.54	277.96
183	2	73	30.4688	5.53	2.19	1	3.62	1	0	1	1	0	5	3		1				11.9	66.26	18.38	9.78	43.62	5.39	13.46	2.39	11.07	10.08	15.04	492.12
184	1	43	25.6896	4.31	1.7	0.87	2.73	1	0	1	0	0	4	2		1				11.28	37.69	13.16	20.73	22.18	2.91	6.76	1.18	5.58	3.88	8.85	484.29
185	2	63	22.231	4.88	0.74	1.44	2.96	0	0	0	0	0	4	3		0				12.97	72.91	15.21	20.33	35.32	2.94	9.68	1.61	8.07	5.19	1.74	383.17
186	1	37	22.6273	5.09	0.44	1.69	3.12	0	0	0	0	0	4	2		1				22	160.24	28.07	19.65	14.57	2.06	16.51	3.26	13.25	4.45	16.22	294.08
187	2	73	19.9792	5.71	1.03	1.41	3.57	0	0	0	0	0	4	2		1				16.81	136.22	22.89	20.03	13.64	1.87	13.17	2.65	10.52	4.81	5.06	283.42
188	1	25	19.5717	4.49	0.83	1.13	3.01	0	0	0	0	0	3	3		0				11.85	98.19	19.75	20.27	21.45	1.26	14.55	2.7	11.85	4.11	5.7	500.16
189	2	42	19.1111	5.49	1.19	1.91	3.06	0	0	0	0	0	5	3		1				13.71	37.42	16.52	13.97	25.95	2.79	9.36	1.7	7.66	4.58	4.03	222.4
190	1	21	18.3391	3	0.42	1.08	1.72	0	0	0	0	0	3	2		0				16.47	1008.83	23.5	10.96	13.91	1.6	15.22	3.86	11.36	4.14	5.03	506.39
191	2	67	26.9127	7.26	1.61	1.44	5.03	1	0	1	0	0	5	1		1				14.78	92.19	22.44	17.41	32.95	4.95	9.02	1.65	7.37	6.27	9.2	406.91
192	2	67	24.8889	5.16	3.04	0.98	3.25	1	0	1	1	1	4	2		1				31.53	359.78	44.14	32.71	19.2	3.93	4.96	1.1	3.86	6.8	3.97	715.16
193	1	64	20.0474	6.13	1.69	1.29	3.85	0	0	0	0	0	4	3		1				21.38	92.61	17.96	13.27	29.36	1.87	7.47	1.13	6.34	3.68	5.26	320.25
194	2	62	20.83	8.02	3.96	1.53	5.01	1	0	1	1	0	4	2		1				18.33	118.81	22.25	26.18	34	3.76	11.4	1.31	10.09	7.01	5.73	351.99
195	2	72	21.6413	5.7	1.37	1.89	3.04	1	0	1	0	1	4	3		0				16.24	46.15	18.92	16.28	30.68	2.7	17.26	2.95	14.31	3.8	11.39	413.65
196	1	72	22.4913	5.17	0.99	1.13	3.29	0	0	0	0	0	3	3		0				18.73	508.11	37.33	34.92	43.52	3.57	11.08	2.26	8.82	5.25	7.29	185.75
197	1	64	19.5502	6.11	1.3	1.28	3.85	0	0	0	0	0	5	3		1				13.37	61.67	18.39	15.14	21.25	2.33	8.03	1.65	6.38	4.63	5.34	438.69
198	1	43	23.3234	5.79	1.68	1.62	3.46	0	0	0	0	0	3	3		0				13.09	86.33	20	21.84	24.19	2.21	16.26	2.7	13.56	4.93	7.19	417.99
199	2	70	22.6003	6.49	1.06	1.2	4.32	1	0	1	0	0	4	2		1				17.94	43.97	17.06	17.43	25.61	3.47	10.86	1.83	9.03	4.03	5.12	261.28
200	1	69	21.2585	5.16	0.79	1.31	3.16	1	0	0	1	0	5	3		1				15.06	168.19	17.21	17.57	20.99	2.33	9.98	1.87	8.11	6.58	9.62	316.55
201	2	41	23.0469	5.6	2.17	0.94	3.67	0	0	0	0	0	3	2		0				7.45	50.52	16.22	13.79	38.78	2.26	8.62	1.18	7.44	4.19	4.82	482.73
202	2	46	22.4813	5.55	1.42	1.3	3.34	0	0	0	0	0	3	2		0				10.77	53.61	18.41	12.74	18.7	2.74	10.01	1.91	8.1	5.44	4.85	250.58
203	2	62	24.5578	5.2	0.83	1.37	2.99	1	0	0	0	1	3	2		1				9.19	46.18	21.04	21.64	24.51	3.69	10.91	2.52	8.39	5.51	9.91	216.14
204	1	63	26.7299	5.72	0.97	1.33	3.52	0	0	0	0	0	3	2		1				12.58	34.97	46.44	127.05	223.47	11.49	8.56	2.13	6.43	7.18	10.42	454.93
205	2	64	28.3531	6.29	1.88	1.39	3.95	0	0	0	0	0	4	3		1				13.71	148.15	36.89	45.36	35.53	3.4	13.04	2.26	10.78	10.58	2.73	479.43
206	2	49	22.4323	6.91	0.88	1.42	4.32	0	0	0	0	0	3	2		0				11.62	28.57	19.36	34.1	70.1	3.57	10.91	1.91	9	5.85	8.22	222.53
207	2	47	20.0046	4.74	0.82	1.63	2.63	0	0	0	0	0	3	3		0				9.48	62.81	17.31	11.65	15.68	2.94	12.52	2.52	10	5.01	4.91	370.94
208	2	67	25.2994	3.65	1.35	1.24	2	1	0	1	0	0	4	2		0				10.94	34.36	22.49	18.54	26.36	4.57	8.98	1.96	7.02	6.23	4.36	251.54
209	1	65	23.1834	7.09	1	1.73	4.25	0	0	0	0	0	5	3		1				12.07	199.06	25.1	21.47	18.24	3.33	17.22	2.78	14.44	5.22	6.89	603.56
210	2	56	21.6413	6.06	0.36	2.08	3.32	0	0	0	0	0	3	1		1				13.71	81.86	17.72	19.56	19.54	4.66	13.33	2.39	10.94	6.4	8.51	243.95
211	1	38	31.0137	5.81	1.42	1.36	3.59	0	0	0	0	0	3	2		0				10.55	114.83	17.44	25.43	45.42	4.15	14.51	2.48	12.03	5.02	4.99	408.25
212	2	55	24.4444	5.08	2.14	1.21	2.92	0	0	0	0	0	3	3		0				11.62	60.01	30.11	32.97	62.36	3.06	6.6	1.35	5.25	5.72	7.69	487.14
213	1	65	19.0311	6.02	1.67	1.69	3.5	1	0	1	0	0	3	3		1				19.63	368.29	35.98	20.82	78.61	4.81	13.03	2.39	10.64	5.39	4.22	490.44
214	2	63	26.6667	5.47	1.64	1.16	3.48	1	0	1	0	0	3	3		0				17.49	214.71	22.79	23.21	44.16	8.04	9.17	1.87	7.3	7.77	8.61	532.66
215	1	41	21.1263	3.01	0.54	1.17	1.49	0	0	0	0	0	3	2		0				10.49	78.28	18.89	14.72	11.91	1.19	19.67	4.56	15.11	4.7	10.42	337.16
216	1	74	20.202	5.03	1.05	0.82	3.24	1	0	1	0	0	3	3		1				16.3	269.38	25.09	20.47	55.64	3.52	10.43	1.82	8.61	5.8	8.21	480.33
217	2	49	28.125	4.93	1.74	1.14	2.79	0	0	0	0	0	5	2		1				8.74	68.21	26.13	29.81	19.51	4.66	7.82	1.13	6.69	5.44	5.85	338.07
218	1	62	24.4898	7	2.15	1.3	4.2	1	0	0	1	0	4	2		0				25.1	144.9	24.47	41.66	34.16	7.36	6.86	0.52	6.34	6.4	1.9	283.19
219	2	55	18.7305	5.83	2.48	1.03	3.35	1	0	0	1	0	5	2		0				12.75	62.31	22.91	27.21	51.36	2.5	11.1	1.57	9.53	3.58	4.84	438.24
220	1	42	25.7812	4.88	0.83	13.4	2.66	0	0	0	0	0	3	2		0				19.63	34.68	18.2	25.04	19.41	4.98	12.14	2.08	10.06	6.17	6.19	378.63
221	2	54	28.1337	5.97	1.72	1.73	3.53	1	0	0	1	0	3	2		0				15.79	46.42	12.48	16.04	20.98	3.64	9.81	2.18	7.63	15.63	10.34	204.29
222	2	55	24.0055	7.14	1.27	1.41	4.66	0	0	0	0	0	3	2		0				10.72	84	18.64	13.52	23.85	3.45	9.75	1.3	8.45	6.15	5.74	403.61
223	1	59	25.9107	7.02	0.67	1.37	4.42	1	0	0	1	0	3	2		1				12.69	92.83	29.97	46.78	304.27	6.7	13.62	2.92	10.7	9.4	5.71	177.83
224	1	48	22.9854	5.16	0.87	1.35	3.02	0	0	0	0	0	4	1		1				17.2	60.04	21.84	61.17	57	2.77	16.61	2.74	13.87	5.45	6.18	283.14
225	1	62	21.8776	5.69	0.78	1.76	3.18	0	0	0	0	0	3	2		1				25.1	710.17	27.1	24.93	30.72	2.62	9.47	1.76	7.71	5.87	3.5	237.4
226	1	42	24.977	5.28	4.47	1.01	2.9	0	0	0	0	0	3	2		0				29.11	104.12	41.01	49.63	53.56	4.13	8.08	1.67	6.41	5.11	4.89	404.37
227	1	53	23.5078	6.22	0.84	1.31	4.03	1	0	1	1	0	3	2		0				18.95	218.69	27.18	43.53	39.52	4.49	21.98	4.12	17.86	11.28	8.06	263.84
228	1	63	23.8751	5.55	2.29	0.81	3.57	1	0	1	0	0	3	3		0				17.77	75.01	21.1	21.65	24.45	3.86	6.21	1.37	4.84	6.07	7.73	577.68
229	2	55	22.8928	6.81	2.71	1.29	4.02	0	0	0	0	0	3	2		1				9.36	40.77	17.04	14.01	20.55	3.64	10.97	0.99	9.98	4.93	7.28	308.4
230	2	55	21.875	5.34	0.93	1.54	2.99	0	0	0	0	0	3	2		0				16.53	77.47	25.15	26.58	36.87	6.29	9.52	1.55	7.97	6.87	7.21	293.82
231	2	32	21.4844	4.45	0.99	1.37	2.66	0	0	0	0	0	4	2		0				13.2	53.33	14.18	10.1	16.59	2.48	8.37	1.8	6.57	5.82	5.5	333.57
232	1	23	24.2123	5.02	1.51	1.24	2.92	0	0	0	0	0	3	2		0				15.85	129.16	84.09	218.94	198.15	4.54	16.61	4.2	12.41	4.92	9.03	599.66
233	1	36	19.257	6.1	0.44	1.39	3.57	0	0	0	0	0	3	2		0				7.28	79.92	18.59	17.69	28.66	5.39	13.78	2.24	11.54	5.92	5.69	476.35
234	1	31	24.6755	4.76	3.25	1.11	2.8	0	0	0	0	0	4	2		1				8.07	81.23	30.37	56.79	80.88	6.51	14.93	2.92	12.01	5.17	6.22	451.13
235	2	45	21.3382	7.36	0.73	2.02	4.43	1	0	0	0	1	3	2		1				9.02	69.09	41.1	99.73	46.08	9.3	11.98	1.97	10.01	5.41	4.78	344.29
236	2	67	26.6667	7.3	2.67	1.34	4.72	1	0	0	0	1	4	1		1				16.36	117.95	69.84	68.69	109.01	4.57	12.24	1.97	10.27	8.74	4.29	337.52
237	1	37	23.3067	6.44	0.62	1.36	4.15	0	0	0	0	0	2	2		1				9.48	78.83	15.41	28.23	14.2	1.7	11.11	2.01	9.1	5.62	6.65	317.57
238	1	64	29.0657	5.16	1.19	1.11	3.29	1	1	1	0	1	3	3		0				13.48	209.5	18.73	17.77	36.73	8.94	11.62	2.1	9.52	7.8	5.71	441.53
239	1	29	25.0135	4.36	2	0.81	2.69	0	0	0	0	0	3	1		1				8.4	141.55	24.74	29.96	24.26	4.13	16.09	2.91	13.18	5.56	5.52	439.32
240	1	29	19.1327	4.15	1.51	1.2	2.42	0	0	0	0	0	3	2		0				19.35	736.88	44.27	21.46	34.26	2.72	14.68	2.83	11.85	5.13	4.97	352.69
241	2	63	21.6441	4.16	1.26	1.13	2.44	1	0	1	1	0	3	2		0				10.66	34.4	16.97	24.73	81.46	5.56	8.33	1.67	6.66	23.9	6.78	428.29
242	2	56	23.1111	8.11	3.64	1.83	4.84	1	0	1	0	0	3	2		0				13.48	65.38	19.43	14.77	55.81	5.32	12.01	1.67	10.34	5.93	5.1	348.76
243	2	38	26.1719	5.21	0.85	1.22	3.19	0	0	0	0	0	3	2		1				6.43	21.57	14.63	7.16	20.96	2.4	7.93	1.67	6.31	4.47	5.52	301.67
244	2	62	33.7778	7.44	1.79	1.77	4.28	1	0	1	0	0	4	2		1				12.07	73.73	83.09	102.75	86.15	3.96	10.56	1.76	8.8	6.79	5.51	368.64
245	1	32	30.2469	5.79	2.69	1.34	3.3	1	0	0	0	1	3	1		0				18.16	287.57	24.78	39.59	62.68	3.11	10.68	1.76	8.92	5.36	4.51	630.52
246	1	25	24.0741	5.43	1.32	1.3	3.19	0	0	0	0	0	3	1		0				15.96	114.33	20.7	28.8	60.1	3.38	10.82	1.89	8.93	4.86	5.32	490.18
247	1	63	22.6562	5.32	1.94	1.32	3.14	0	0	0	0	0	5	2		1				14.5	193.12	37.21	37.21	42.71	7.6	12.17	2.19	9.98	8.14	6.8	494.58
248	1	48	24.2123	4.94	1.37	0.97	3.1	0	0	0	0	0	5	2		0				14.72	49.85	21.77	28.22	50.16	14.23	13.45	2.44	11.01	12.66	8.6	617.36
249	1	27	24.4646	7.69	1.19	1.84	4.74	0	0	0	0	0	3	2		0				13.54	146.32	33.54	59.97	179.04	8.23	12.74	2.44	10.3	6.38	7.2	442.43
250	2	69	21.875	5.8	1.44	1.51	3.43	0	0	0	0	0	5	2		0				12.13	96.15	20.34	14.41	14.92	3.76	14.23	2.45	11.78	5.47	6.9	395.34
251	2	80	19.7239	7.02	2.08	1.54	4.29	0	0	0	0	0	3	1		1				10.43	27	75.71	61.34	80.47	4.32	36.6	13.38	23.22	5.96	13.85	438.37
252	1	23	26.8274	4.64	1.02	1.23	2.74	0	0	0	0	0	3	1		0				8.97	68.6	21.31	29.31	30.16	3.59	12.91	2.75	10.16	5.11	4.49	612.9
253	1	54	20.7612	6.49	0.9	1.61	3.93	0	0	0	0	0	3	2		0				13.14	260.65	22.01	20.45	31	2.21	13.88	2.49	11.39	4.79	6.01	306
254	2	55	20.7967	7.25	1.75	1.49	4.56	0	0	0	0	0	3	2		0				7.95	44.58	20.59	15.55	25.25	5.1	14.06	2.31	11.75	6.26	4.15	369.66
255	2	56	23.4375	5.43	0.74	1.5	3.29	0	0	0	0	0	4	1		0				13.37	63.17	22.04	29.38	21.64	9.13	18.63	3.34	15.2	6.43	4.97	367.18
256	1	67	26.1224	4.44	2.61	0.82	2.71	0	0	0	0	0	5	2		0				17.77	136.49	43.53	50.78	37.69	6.36	9.94	1.72	8.22	6	8.4	448.95
257	2	56	32.0513	8.93	1.89	1.84	5.56	1	0	0	1	0	4	2		1				44.05	139.47	24.53	16.9	35.3	10.73	9.17	1.16	8.01	10.45	7.05	398.56
258	2	63	24.7676	5.75	0.62	1.39	3.64	0	0	0	0	0	4	2		0				12.35	41.63	14.72	10.44	20.43	4.57	6.79	1.33	5.46	9.52	4.14	194.99
259	1	24	25.565	5.68	0.98	1.41	3.53	0	0	0	0	0	3	2		0				16.7	97.93	18.54	19.42	31.92	1.02	11.36	2.19	9.17	4.92	5.14	513.13
260	1	63	22.0386	5.17	1.29	1.42	3.51	0	0	0	0	0	3	3		0				17.54	83.29	22.04	24.38	20.9	5.39	17.96	2.83	15.13	8.73	7.76	518.91
261	1	64	20.7008	4.95	0.87	1.4	3.04	0	0	0	0	0	4	3		0				13.82	90.96	18.74	12.6	17.31	2.62	12.94	2.32	10.62	5.62	4.4	376.4
262	1	59	26.9896	5.64	2.14	1.34	3.44	0	0	0	0	0	3	3		0				18.44	175.92	22.64	21.4	31.88	1.12	14.29	2.49	11.8	4.82	3.56	451.97
263	1	62	24.1115	5.6	1.48	1.58	3.37	0	0	0	0	0	3	2		0				16.36	235.9	19.78	19.78	22.36	4.42	33.99	5.75	28.24	4.77	5.29	314.84
264	2	57	22.2222	6.22	1.87	1.28	3.94	0	0	0	0	0	3	3		0				13.59	71.82	17.43	10.74	21.63	3.67	9.66	1.38	8.28	4.88	5.95	268.23
265	1	25	22.4913	4.02	0.56	1.24	2.32	0	0	0	0	0	3	1		0				11.9	178.91	17.84	24.41	24.78	2.16	10.53	2.36	8.17	6.89	5.2	380.14
266	1	47	18.8092	6.87	2.99	1.17	4.26	0	0	0	0	0	3	1		0				16.36	110.55	44.57	95.06	75.94	3.16	12.87	1.85	11.02	4.86	4.21	371.98
267	1	30	23.1481	4.81	1.93	1.02	2.98	0	0	0	0	0	3	1		0				16.75	75.45	25.25	41.32	35.45	4.08	11.78	2.1	9.68	5.46	4.51	478.32
268	2	42	16.609	4.91	1.19	1.14	2.98	0	0	0	0	0	3	1		1				15.35	63.18	16.19	16.78	21.64	2.02	8.4	1.72	6.68	5.69	5.71	269.6
269	1	81	23.3234	4.11	4.65	0.86	2.29	1	1	1	0	0	4	1		0				9.14	144.22	27.01	12.03	29.17	4.06	14.84	2.45	12.39	5.8	7.21	452.91
270	1	46	23.9395	6.43	1.23	1.55	3.89	0	0	0	0	0	3	2		0				16.08	133.67	25.88	13.24	23.68	2.21	19.08	3.17	15.91	6.6	5.46	365.52
271	1	73	19.2653	9.37	2.62	1.86	5.8	0	0	0	0	0	5	2		1				37.4	526.25	46.55	41.07	28.96	4.18	14.16	1.84	12.32	5.46	4.33	452.91
272	1	35	22.2753	5.25	1.82	1.18	3.22	0	0	0	0	0	3	2		0				11.28	51.83	13.19	10.08	12.87	2.28	11.52	1.6	9.92	5.74	5.01	263.38
273	2	43	24.974	5.03	1.34	1.19	2.94	0	0	0	0	0	3	1		0				10.83	113.31	17.8	10.53	12.14	3.5	17.76	3.17	14.59	4.82	3.54	332.57
274	1	39	21.83	5.66	0.51	1.31	3.49	0	0	0	0	0	4	1		0				13.93	62.48	25.61	40.16	23.56	4.47	21.59	3.69	17.9	6.14	4.88	366.13
275	1	24	22.7244	4.39	1.22	0.88	2.83	0	0	0	0	0	3	2		0				14.33	155.65	37.04	71	34.26	3.59	16.35	3.39	12.96	5.38	6.11	663.58
276	2	69	29.1749	5.86	2.28	1.68	3.29	0	0	0	0	0	3	3		0				16.58	54.73	17.01	10.63	22.16	4.35	9.88	1.42	8.46	6.61	4.57	311
277	1	43	31.5886	6.54	1.04	1.26	4.37	0	0	0	0	0	4	2		0				13.31	112.26	26.86	47.99	82	9.52	6.35	1.03	5.32	8.06	5.57	498.88
278	2	71	25.5367	7.41	2.17	1.54	4.37	0	0	0	0	0	4	2		1				16.7	66.95	30.11	31.62	24.94	5.9	10.97	1.42	9.55	7.74	3.6	422.05
279	1	24	22.2041	5.68	1.59	1.04	3.54	0	0	0	0	0	3	2		0				12.3	79.86	43.28	78.85	65.83	2.04	9.56	1.67	7.89	4.57	4.6	479.61
280	1	43	32.4074	3.59	2.33	0.72	2.07	0	0	0	0	0	3	2		0				11.51	73.39	26.48	58.47	51.38	3.91	14.58	2.61	11.97	4.44	8.9	508.3
281	2	72	20.5457	7.39	1.29	1.73	4.53	1	0	1	1	0	4	2		0				22	60.46	25.96	20.38	14.46	3.57	13.49	2.19	11.3	8.84	12.34	332.37
282	1	49	23.7812	5.94	1.23	1.28	3.51	0	0	0	0	0	5	2		1				10.55	96.15	20.69	25.19	45.45	5.63	10.08	1.89	8.19	5.01	6.04	344.07
283	1	48	25.1808	5.8	1.5	1.21	3.82	0	0	0	0	0	3	2		0				14.5	245.99	51.4	84.78	55.72	3.72	19.99	3.6	16.39	5.43	7.2	360.02
284	2	47	23.5556	6	1.1	1.44	3.81	0	0	0	0	0	5	2		1				11	54.76	17.46	24.44	29.29	5.1	9.78	1.93	7.85	4.23	5.9	225.24
285	1	68	30.1194	2.76	0.95	0.8	1.58	1	0	1	0	0	4	2		0				18.11	207.87	21.98	22.03	33.64	1.99	16.42	3.82	12.6	5.16	6.46	510.13
286	1	52	23.8751	6.2	1.37	1.32	3.79	1	0	1	0	0	4	1		0				12.8	133.29	16.7	14.46	38.83	6.14	9.43	1.29	8.14	7.43	7.39	321.57
287	2	53	22.6562	5.08	0.85	1.27	3.04	0	0	0	0	0	3	2		0				11.17	60.47	21.53	13.02	21.81	2.96	13.04	1.71	11.33	6.06	4.85	351.25
288	1	20	26.2188	5.85	1.24	1.46	3.49	0	0	0	0	0	3	1		0				12.75	142.75	30.52	46.01	67.63	5.78	9.26	1.63	7.63	5.77	4.91	479.4
289	1	64	23.4375	4.48	0.8	1.29	2.55	0	0	0	0	0	3	1		1				14.72	107.96	24.77	23.9	26.17	3.04	12.07	2.1	9.97	6.19	4.82	395.96
290	1	21	26.7299	4.83	0.46	1.07	3.06	0	0	0	0	0	3	1		0				18.9	577.3	23	38.37	42.98	3.5	10	2.08	7.92	6.7	5	477
291	2	63	22.1003	7.4	1.41	1.7	4.36	0	0	0	0	0	3	1		1				9.25	73.5	27.45	15.56	16.2	2.74	10.85	0.99	9.86	4.82	4.37	303.37
292	2	53	23.4375	8.31	2.93	1.49	5.04	1	0	1	1	0	3	2		0				21.77	30.09	11.83	11.68	21.85	5.59	8.72	1.25	7.48	11.19	9.08	224.31
293	1	31	24.0569	5.58	1.87	1.01	3.54	0	0	0	0	0	3	2		1				13.42	130.64	19.27	30.51	38.29	2.23	12.08	2.19	9.89	6.05	6.58	424.7
294	2	66	24.974	6.03	4.12	1.52	3.15	0	0	0	0	0	5	3		1				22.22	71.02	18.59	21.86	79.73	5.73	6.41	1.33	5.08	13.44	9.66	216.42
295	1	63	25.9879	5.83	1.44	1.21	3.69	0	0	0	0	0	5	2		1				11.39	164.88	19.85	18.22	22.23	5.39	9.4	1.59	7.81	6.16	8.38	450.15
296	1	65	23.1834	6.77	1.2	2.13	3.8	1	0	1	0	0	4	2		0				20.31	341.98	58.21	133.51	148.06	3.35	17.48	2.83	14.65	5.33	6.31	290.24
297	2	39	27.2392	4.2	0.73	1.35	2.27	0	0	0	0	0	3	1		1				20.08	1103.95	35.27	39.5	38.16	5.39	9.85	1.89	7.96	4.8	5.05	378.48
298	1	63	21.883	5.54	1.22	0.95	3.57	0	0	0	0	0	4	2		1				14.1	184	15.95	27.55	31.09	4.37	13.87	1.97	11.9	9.94	10.15	222.89
299	2	67	24.4141	5.26	0.95	1.07	3.21	1	0	1	1	0	3	3		1				34.35	196.21	23.4	31.21	15.32	4.61	12.49	2.14	10.35	10.03	6.74	328.2
300	1	19	29.7143	6.51	1.65	1.1	4.2	0	0	0	0	0	3	2		0				16.08	77.8	80.95	237.9	94.76	1.46	14.42	2.49	11.93	4.74	6.21	438.66
301	1	22	23.6735	4.54	0.69	1.26	2.65	0	0	0	0	0	3	1		1				35.42	136.73	23.73	25.3	29.43	1	9.79	1.89	7.9	4.58	5.79	541.15
302	1	64	23.0104	6.6	2.16	1.16	4.25	1	0	1	0	0	4	2		1				7.9	63	21.01	27.16	170.47	3.223	8.25	1.46	6.79	4.71	5.4	343.82

## Sheet: Table S3
Table S3. Statistical analysis of other biochemical indicators
Kendall's tau-b (N=302)
Category Statistical results Test item		Intervertebral disc degeneration	Facet joint degeneration	Modic change
CK-MB (creatine kinase-MB)	Correlation coefficient	0.0860832	0.0829121	0.0344858
	Sig.	0.0552118	0.0676126	0.466056
CK (creatine kinase)	Correlation coefficient	-0.03407	-0.0275942	-0.0858227
	Sig.	0.447122	0.542267	0.0691531
AST (aspartate aminotransferase)	Correlation coefficient	-0.0256612	-0.0429822	-0.0430862
	Sig.	0.566565	0.341821	0.361057
ALT (alanine amiotransferase)	Correlation coefficient	-0.0850053	-0.070625	-0.0020906
	Sig.	0.0575158	0.118143	0.964636
GGT (γ-glutamyl transpeptadase)	Correlation coefficient	-0.0872645	0.0134204	-0.0230612
	Sig.	0.0511964	0.76652	0.62479
MAO (monoamine oxidase)	Correlation coefficient	0.053874	-0.000530334	0.0579236
	Sig.	0.230165	0.990668	0.220755
TB (total bilirubin)	Correlation coefficient	-0.0340185	-0.053366	-0.0449709
	Sig.	0.447255	0.237772	0.34029
DB (direct bilirubin)	Correlation coefficient	-0.0382902	-0.0312052	-0.0237631
	Sig.	0.393394	0.490979	0.615149
IB(indirect bilirubin)	Correlation coefficient	-0.0301167	-0.0627687	-0.0479978
	Sig.	0.501083	0.164988	0.308815
GLU (glucose )	Correlation coefficient	0.0656918	0.037742	0.0219562
	Sig.	0.142528	0.404126	0.641784
BUN( blood urea nitrogen)	Correlation coefficient	-0.013084	0.0722862	-0.0251676
	Sig.	0.77016	0.109961	0.593746
UA (uric acid)	Correlation coefficient	-0.0243891	0.0372567	-0.0517384
	Sig.	0.5857	0.409648	0.272417

## Sheet: Table S4
Table S4. statistical power test
Category Inspection direction	Alpha (ɑ)	Group 1 standard deviation (σ₁)	Group 2 standard deviation (σ₂)	Difference (Δ)	Group 1 sample	Group 2 sample	Total sample	Power	Factors-diseases
Both sides	0.05	0.499246	0.801948	-2.2384	302	302	604	1	Gender-intervertebral disc degeneration
Both sides	0.05	15.1095	0.801948	52.149	302	302	604	1	Age-intervertebral disc degeneration
Both sides	0.05	3.1	0.801948	20.03	302	302	604	1	BMI-intervertebral disc degeneration
Both sides	0.05	1.1609	0.801948	1.8398	302	302	604	1	TC-intervertebral disc degeneration
Both sides	0.05	0.90584	0.801948	-2.13146	302	302	604	1	TG-intervertebral disc degeneration
Both sides	0.05	0.76644	0.801948	-2.36	302	302	604	1	HDL-C -intervertebral disc degeneration
Both sides	0.05	0.81698	0.801948	-0.217675	302	302	604	0.909726	LDL-C -intervertebral disc degeneration
Both sides	0.05	0.81645	0.801948	-0.905575	302	302	604	1	LDL-C/HDL-C -intervertebral disc degeneration
Both sides	0.05	0.499246	1.1609	-0.64927	302	302	604	1	Gender-facet joint degeneration
Both sides	0.05	15.1095	1.1609	53.7384	302	302	604	1	Age-facet joint degeneration
Both sides	0.05	3.1	1.1609	21.6237	302	302	604	1	BMI-facet joint degeneration
Both sides	0.05	1.1609	1.1609	3.42921	302	302	604	1	TC-facet joint degeneration
Both sides	0.05	0.90584	1.1609	-0.54206	302	302	604	0.999995	TG-facet joint degeneration
Both sides	0.05	0.76644	1.1609	-0.770959	302	302	604	1	HDL-C- facet joint degeneration
Both sides	0.05	0.81698	1.1609	1.37175	302	302	604	1	LDL-C -facet joint degeneration
Both sides	0.05	0.81645	1.1609	0.68383	302	302	604	1	LDL-C/HDL-C -facet joint degeneration
Both sides	0.05	0.499246	0.484168	1.0879	302	302	604	1	Gender-endplate inflammation
Both sides	0.05	15.1095	0.484168	55.4756	302	302	604	1	Age-endplate inflammation
Both sides	0.05	3.1	0.484168	23.3609	302	302	604	1	BMI-endplate inflammation
Both sides	0.05	1.1609	0.484168	5.1664	302	302	604	1	TC-endplate inflammation
Both sides	0.05	0.90584	0.484168	1.1951	302	302	604	1	TG-endplate inflammation
Both sides	0.05	0.76644	0.484168	0.9662	302	302	604	1	HDL-C -endplate inflammation
Both sides	0.05	0.81698	0.484168	3.1089	302	302	604	1	LDL-C -endplate inflammation
Both sides	0.05	0.81645	0.484168	2.421	302	302	604	1	LDL-C/HDL-C -endplate inflammation
